# Supplementary material for: Computational resources to define alleles and altered regulatory motifs at genomically edited candidate response elements
Source: Nucleic Acids Res. 2021 Aug 20;49(16):9117–31. doi: 10.1093/nar/gkab700 (PMC8450113; doi:10.1093/nar/gkab700)
Supplement: gkab700_Supplemental_Files [file gkab700_supplemental_files.zip]

Archive with 2 entries (2 files):
- SupplementaryMaterial.pdf
- Supplementary_Excel_file_Oligonucleotides.xlsx
