# Supplementary material for: Computational resources to define alleles and altered regulatory motifs at genomically edited candidate response elements
Source: Nucleic Acids Res. 2021 Aug 20;49(16):9117–31. doi: 10.1093/nar/gkab700 (PMC8450113; doi:10.1093/nar/gkab700)
Supplement: gkab700_Supplemental_Files [file gkab700_supplemental_files.zip › Supplementary_Excel_file_Oligonucleotides.xlsx]

## Sheet: ST1  chromosomal loci
Supplemental Table 1 - Chromosomal loci for FKBP5 genomic regions in study
GOR #		GOR designation (position from FKBP5 TSS, bp)	genomic coordinates GRCh38 (hg38)	A549 ChIP-seq GOR ID (from MACS2_peaks_A549_DM.csv*)
GOR#	GBS ID
1		98.202 kb	chr6:35590613-35590884	MACS2_peak_5698
2		86.848 kb	chr6:35601882-35602282	MACS2_peak_5699
3		42.142 kb	chr6:35640144-35640454	MACS2_peak_5701
4		-26.652 kb	chr6:35715435-35715737	MACS2_peak_5703
5	a	-33.672 kb	chr6:35722372-35722904	MACS2_peak_5704
	b	-33.752 kb
	c	-33.836 kb
	d	-33.990 kb
6	a	-36.867 kb	chr6:35725626-35726588, chr6:35726787-35727067	MACS2_peak_5705, MACS2_peak_5706
	b	-37.044 kb
7		-38.036 kb	chr6:35727862-35728368	MACS2_peak_5707
8		-43.088 kb	chr6:35731830-35732209	MACS2_peak_5708
				*NCBI GEO: GSE163398

## Sheet: ST2 sgRNA
Supplemental Table 2 - Sequences of oligonucleotides cloned into Cas9-expressing vectors to generate sgRNA
GOR information		Cas9 treatment information			oligonucleotide information				guide information			GBS information
GOR#	GOR ID	plate set ID	single vs. dual Cas9	pKE	oKE #	name	sequence (5'->3')	length (nt)	guide sequence (5'-3', not including PAM)	guide length (nt)	guide coordinates	GBS	GBS coordinates	guide strand	GBS midpoint	GOR ID	FKBP5 TSS
1	98.202 kb	1	single Cas9	1012	893	FKBP5_GBR7_sgRNA#1_fwd	CAC CGG AAC GGA TTG TAC CCT TCA C	25	GAACGGATTGTACCCTTCAC	20	chr6:35590721-35590740	GGTACAATCCGTTCAG	chr6:35590728-35590742	-	35590735	98202	35688937
					894	FKBP5_GBR7_sgRNA#1_rev	AAA CGT GAA GGG TAC AAT CCG TTC C	25
		2	single Cas9	1019	1101	FKBP5_GOR7_Guide#32_36_0.6096_fwd	CAC CGT GCA GCT TTT CAG AGC TGA A	25	TGCAGCTTTTCAGAGCTGAA	20	chr6:35590738-35590757
					1102	FKBP5_GOR7_Guide#32_36_0.6096_rev	AAA CTT CAG CTC TGA AAA GCT GCA C	25
		3	dual Cas9	1020	1103	FKBP5_GOR7_Guide#7_74_0.6518_fwd	CAC CGA AGG TTC ACG TTC TGC CAA G	25	AAGGTTCACGTTCTGCCAAG	20	chr6:35590779-35590798						35688937
					1104	FKBP5_GOR7_Guide#7_74_0.6518_rev	AAA CCT TGG CAG AAC GTG AAC CTT C	25
				1018	1097	FKBP5_GOR7_Guide#5_80_0.6816_fwd	CAC CGC CTT CAC AGG AGT CAC GAA G	25	CCTTCACAGGAGTCACGAAG	20	chr6:35590708-35590727						35688937
					1098	FKBP5_GOR7_Guide#5_80_0.6816_rev	AAA CCT TCG TGA CTC CTG TGA AGG C	25
2	86.848 kb	4	single Cas9	1013	901	FKBP5_GBR31663_sgRNA#5_fwd 67_0.4253	CAC CGG TGC CAG CCA CAT TCA GAA C	25	GTGCCAGCCACATTCAGAAC	20	chr6 - 35602092 35602111	AGAACAGGGTGTTCTG	chr6:35602082-35602096	-	35602089	86848	35688937
					902	FKBP5_GBR31663_sgRNA#5_rev 67_0.4253	AAA CGT TCT GAA TGT GGC TGG CAC C	25
		5	single Cas9	1021	1105	FKBP5_GBR31663_Guide #6 66 0.5371_fwd	CAC CGC ACC CTG TTC TGA ATG TGG C	25	CACCCTGTTCTGAATGTGGC	20	chr6 + 35602086 35602105						35688937
					1106	FKBP5_GBR31663_Guide #6 66 0.5371_rev	AAA CGC CAC ATT CAG AAC AGG GTG C	25
		6	dual Cas9	1022	1107	FKBP5_GBR31663_Guide #1 85 0.6236_fwd	CAC CGG TTT TGC AGC TCG CTT GAT G	25	GTTTTGCAGCTCGCTTGATG	20	chr6 - 35601993 35602012						35688937
					1108	FKBP5_GBR31663_Guide #1 85 0.6236_rev	AAA CCA TCA AGC GAG CTG CAA AAC C	25
				1023	1109	FKBP5_GBR31663_Guide #2 84 0.6415_fwd	CAC CGG TAC TCC GAT TAA AAT AGG G	25	GTACTCCGATTAAAATAGGG	20	chr6 + 35602139 35602158						35688937
					1110	FKBP5_GBR31663_Guide #2 84 0.6415_rev	AAA CCC CTA TTT TAA TCG GAG TAC C	25
3	42.142 kb	9	single Cas9	1016	907	FKBP5_GBR12_sgRNA#3_fwd	CAC CGA GTT CGT TCT GTT ATG GAC A	25	AGTTCGTTCTGTTATGGACA	20	chr6 + 35646787 35646806	AGTTCGTTCTGTTATG	chr6:35646788-35646802	+	35646795	42142	35688937
					908	FKBP5_GBR12_sgRNA#3_rev	AAA CTG TCC ATA ACA GAA CGA ACT C	25
		10	single Cas9	1017	909	FKBP5_GBR12_sgRNA#1_fwd	CAC CGG GGT AGC AAT TTT CCG CCT T	25	GGGTAGCAATTTTCCGCCTT	20
					910	FKBP5_GBR12_sgRNA#1_rev	AAA CAA GGC GGA AAA TTG CTA CCC C	25
4	-26.652 kb	11	single Cas9	1024	1111	FKBP5_GBRmp1_Guide #16 68 0.5955_fwd	CAC CGA GCA GGA ACG GCA TGT ACA A	25	AGCAGGAACGGCATGTACAA	20	chr6 + 35715578 35715597	TGTACATGCCGTTCCT	chr6:35715582-35715596	+	35715589	-26652	35688937
					1112	FKBP5_GBRmp1_Guide #16 68 0.5955_rev	AAA CTT GTA CAT GCC GTT CCT GCT C	25
5a	-33.606 kb	12	single Cas9	1025	1117	FKBP5_mp(b)_Guide #4 76 0.6329_fwd	AAA CCG TGT TCC AGC AAG AGT TGA C	25	GTGTTCCAGCAAGAGTTGAC	20	chr6 - 35722522 35722541	GGAACACGAGGTTCTG	chr6:35722536-35722550	-	35722543	-33606	35688937
					1118	FKBP5_mp(b)_Guide #4 76 0.6329_rev	CAC CGG GAT AAA GGT CAA CTC TTG C	25
		13	single Cas9	1026	1119	FKBP5_mp(b)_Guide #1 82 0.3852_fwd	CAC CGG GAT AAA GGT CAA CTC TTG C	25	GGATAAAGGTCAACTCTTGC	20	chr6 + 35722514 35722533	GGAACACGAGGTTCTG	chr6:35722536-35722550
					1120	FKBP5_mp(b)_Guide #1 82 0.3852_rev	AAA CGC AAG AGT TGA CCT TTA TCC C	25
5b	-33.672 kb	14	single Cas9	1027	1121	FKBP5_mp(b)_Guide #17 61 0.5955_fwd	CAC CGG CTG GAC ATG GAG TGC AGG T	25	GCTGGACATGGAGTGCAGGT	20	chr6 - 35722599 35722618	TGGACATGGAGTGCAG	chr6:35722602-35722616	-	35722609	-33672	35688937
					1122	FKBP5_mp(b)_Guide #17 61 0.5955_rev	AAA CAC CTG CAC TCC ATG TCC AGC C	25
		15	single Cas9	1028	1125	FKBP5_mp(b)_Guide #15 62 0.5727_fwd	CAC CGT CTG GCT GGA CAT GGA GTG C	25	TCTGGCTGGACATGGAGTGC	20	chr6 - 35722603 35722622	TGGACATGGAGTGCAG	chr6:35722602-35722616	-	35722609	-33672	35688937
					1126	FKBP5_mp(b)_Guide #15 62 0.5727_rev	AAA CGC ACT CCA TGT CCA GCC AGA C	25
5c	-33.752 kb	16	single Cas9	1029	1135	FKBP5_mp(c )_Guide #12 68 0.4411_fwd	CAC CGT GCA GGA CGT TCC AGG TAG A	25	TGCAGGACGTTCCAGGTAGA	20	chr6 - 35722697 35722716	TATACACACTGTTCCT	chr6:35722682-35722696	-	35722689	-33752	35688937
					1136	FKBP5_mp(c )_Guide #12 68 0.4411_rev	AAA CTC TAC CTG GAA CGT CCT GCA C	25
5d	-33.836 kb	17	single Cas9	1030	1137	FKBP5_mp(c )_Guide #22 54 0.3153_fwd	CAC CGG TCT TGG GAA GTT GGG GAC T	25	GTCTTGGGAAGTTGGGGACT	20	chr6 - 35722774 35722793	GCCACACCCAGTCCCC	chr6:35722766-35722780	-	35722773	-33836	35688937
					1138	FKBP5_mp(c )_Guide #22 54 0.3153_rev	AAA CAG TCC CCA ACT TCC CAA GAC C	25
		18	single Cas9	1031	1139	FKBP5_mp(c )_Guide #25 53 0.3821_fwd	CAC CGT TAT AAT GTC TTG GGA AGT T	25	TTATAATGTCTTGGGAAGTT	20	chr6 - 35722781 35722800	GCCACACCCAGTCCCC	chr6:35722766-35722780	-	35722773	-33836	35688937
					1140	FKBP5_mp(c )_Guide #25 53 0.3821_rev	AAA CAA CTT CCC AAG ACA TTA TAA C	25
5e	-33.990 kb	19	single Cas9	1032	1145	FKBP5_mp(d)_Guide #17 50 0.6415_fwd	CAC CGA CTT GGC ACA CAC ACA CAG T	25	ACTTGGCACACACACACAGT	20	chr6 + 35722907 35722926	CACACAGTAGGTGCTT	chr6:35722920-35722934	+	35722927	-33990	35688937
not occupied					1146	FKBP5_mp(d)_Guide #17 50 0.6415_rev	AAA CAC TGT GTG TGT GTG CCA AGT C	25
5		20	dual Cas9	1033	1147	FKBP5_mp(d)_Guide #2 90 0.5296_fwd	CAC CGT CAG GCA TGG CCG GGC GCG A	25	TCAGGCATGGCCGGGCGCGA	20	chr6 + 35722944 35722963
full peak with 4 motifs					1148	FKBP5_mp(d)_Guide #2 90 0.5296_rev	AAA CTC GCG CCC GGC CAT GCC TGA C	25
				1026	1119	FKBP5_mp(b)_Guide #1 82 0.3852_fwd	CAC CGG GAT AAA GGT CAA CTC TTG C	25	GGATAAAGGTCAACTCTTGC	20	chr6 + 35722514 35722533	TATACACACTGTTCCT	chr6:35722682-35722696	+	35722689	-33752	35688937
					1120	FKBP5_mp(b)_Guide #1 82 0.3852_rev	AAA CGC AAG AGT TGA CCT TTA TCC C	25
6	-36.867 kb	23	single Cas9	1036	1165	FKBP5_mp(g)_Guide #1 96 0.5497_fwd	CAC CGG CTG GTA CAG TTT GTT ACG C	25	GCTGGTACAGTTTGTTACGC	20	chr6 - 35725795 35725814	GGTACAGTTTGTTACG	chr6:35725797-35725811	-	35725804	-36867	35688937
					1166	FKBP5_mp(g)_Guide #1 96 0.5497_rev	AAA CGC GTA ACA AAC TGT ACC AGC C	25
6a	-37.044 kb	22	single Cas9	1035	1159	FKBP5_mp(h)_Guide #17 60 0.4976_fwd	CAC CGA CAG GGT ACA GAG TGT GAG C	25	ACAGGGTACAGAGTGTGAGC	20	chr6 - 35725973 35725992	GGTACAGAGTGTGAGC	chr6:35725974-35725988	-	35725981	-37044	35688937
					1160	FKBP5_mp(h)_Guide #17 60 0.4976_rev	AAA CGC TCA CAC TCT GTA CCC TGT C	25
full peak with several motifs		24	dual Cas9	1037	1167	FKBP5_mp(g)_Guide #10 76 0.5441_fwd	CAC CGG CCT CTG TCC AGT CCT ACA C	25	GCCTCTGTCCAGTCCTACAC	20	chr6 - 35725744 35725763	GGTACAGTTTGTTACG	chr6:35725797-35725811	-	35725804	-36867	35688937
					1168	FKBP5_mp(g)_Guide #10 76 0.5441_rev	AAA CGT GTA GGA CTG GAC AGA GGC C	25
				1038	1169	FKBP5_mp(h)_Guide #34 50 0.3474_fwd	CAC CGT CCT CTC AGC AGC TCC AGA C	25	TCCTCTCAGCAGCTCCAGAC	20	chr6 + 35725993 35726012	GGTACAGTTTGTTACG	chr6:35725797-35725811	-	35725804	-36867	35688937
					1170	FKBP5_mp(h)_Guide #34 50 0.3474_rev	AAA CGT CTG GAG CTG CTG AGA GGA C	25
7	-38.036 kb	21	single Cas9	1034	1157	FKBP5_mp(k)_Guide #2 78 0.5623_fwd	CAC CGC TTT CTC ACG GCA CAG CGT G	25	CTTTCTCACGGCACAGCGTG	20	chr6 - 35726969 35726988	GCCACACGCTGTGCCG	chr6:35726966-35726980	-	35726973	-38036	35688937
					1158	FKBP5_mp(k)_Guide #2 78 0.5623_rev	AAA CCA CGC TGT GCC GTG AGA AAG C	25
8	-43.088 kb	25	single Cas9	1039	1185	FKBP5_mp(8)_Guide #6 94 0.3402_fwd	CAC CGG CGC ATC CGG CGA CGG GCA C	25	GCGCATCCGGCGACGGGCAC	20	chr6 - 35732028 35732047	GGCACAGGATGTTCTT	chr6:35732018-35732032	-	35732025	-43088	35688937
					1186	FKBP5_mp(8)_Guide #6 94 0.3402_rev	AAA CGT GCC CGT CGC CGG ATG CGC C	25

## Sheet: ST3 MiSeq primers
Supplemental Table 3 - Sequences of oligonucleotides used for genomic amplification (for MiSeq sequencing)
GOR#	oKE #	name	sequence (5'->3')	length (nt)	Ta
1	947	FKBP5_GBR7_MiSeq_fwd	TCA GAT GTG TAT AAG AGA CAG AGC CTA GTG GCC CTC GAG GAC	42	60
	948	FKBP5_GBR7_MiSeq_rev	TCG GAG ATG TGT ATA AGA GAC AGT TTT TTC CTG GGT TGA GGA CAG AAA G	49
2	949	FKBP5_GBR31663_MiSeq_fwd	TCA GAT GTG TAT AAG AGA CAG ACT TAA ACT GGA GCT CTG ACT TAT TGT TC	50	60
	950	FKBP5_GBR31663_MiSeq_rev	TCG GAG ATG TGT ATA AGA GAC AGT TAC TGC TGT GCA CTC TCT TTC C	46
3	953	FKBP5_GBR12_MiSeq_fwd	TCA GAT GTG TAT AAG AGA CAG ATG GAT ATT AAT CTA TGA TAA AGC TTA CTG TGC TG	56	60
	954	FKBP5_GBR12_MiSeq_rev	TCG GAG ATG TGT ATA AGA GAC AGA TTC TCA TTT TTC TGT TAT GTC TCA GGT GTT TG	56
4	957	FKBP5_GBRmp1_MiSeq_fwd	TCA GAT GTG TAT AAG AGA CAG AGA GAC AAA GAG GGC CCC CCT C	43	60
	958	FKBP5_GBRmp1_MiSeq_rev	TCG GAG ATG TGT ATA AGA GAC AGG CTG CAC GTT AAG TTC CAG CCT C	46
5	1084	FKBP5_GBSmpb1(-33.666 kb)_MiSeq_fwd	TCA GAT GTG TAT AAG AGA CAG GCC CTG AAG CTC CCG GGC TGC	42	60
	1085	FKBP5_GBSmpb1(-33.666 kb)_MiSeq_rev	TCG GAG ATG TGT ATA AGA GAC AGT GTT TGG TCT GGC TGG ACA TGG	45
5	1086	FKBP5_GBSmpb2 (-33.746 kb)_MiSeq_fwd	TCA GAT GTG TAT AAG AGA CAG GGT CAA CTC TTG CTG GAA CAC G	43	59
	1087	FKBP5_GBSmpb2 (-33.746 kb)_MiSeq_rev	TCG GAG ATG TGT ATA AGA GAC AGG GAA CAG TGT GTA TAA AAG CAC ACA GGC	51
5	1088	FKBP5_GBSmpc1 (-33.830 kb)_MiSeq_fwd	TCA GAT GTG TAT AAG AGA CAG CTG CAC TCC ATG TCC AGC CAG	42	62
	1089	FKBP5_GBSmpc1 (-33.830 kb)_MiSeq_rev	TCG GAG ATG TGT ATA AGA GAC AGC TGG GTG TGG CCA GAG CAG AAG	45
5	1090	FKBP5_GBSmpc2(-33.984 kb)_MiSeq_fwd	TCA GAT GTG TAT AAG AGA CAG CAC ACT GTT CCT TCT ACC TGG AAC G	46	60
	1091	FKBP5_GBSmpc2(-33.984 kb)_MiSeq_rev	TCG GAG ATG TGT ATA AGA GAC AGG GGC TAC TTG GAA AGT CTG AGT CCC	48
5	1205	FKBP5_mp(d)_MiSeq_fwd	TCA GAT GTG TAT AAG AGA CAG CTC AGA CTT TCC AAG TAG CCC ATA GG	47	63
	1206	FKBP5_mp(d)_MiSeq_rev	TCG GAG ATG TGT ATA AGA GAC AGG ATC CGC CCG CCT TGG CCT CCC	45
5	1084	FKBP5_GBSmpb1(-33.666 kb)_MiSeq_fwd	TCA GAT GTG TAT AAG AGA CAG GCC CTG AAG CTC CCG GGC TGC	45	63
	1206	FKBP5_mp(d)_MiSeq_rev	TCG GAG ATG TGT ATA AGA GAC AGG ATC CGC CCG CCT TGG CCT CCC	42
6	1209	FKBP5_mp(h)-36.8kb_MiSeq_fwd	TCA GAT GTG TAT AAG AGA CAG CCC ACT TCT CCC ACA GCT CGG G	43	60
	1210	FKBP5_mp(h)-36.8kb_MiSeq_rev	TCG GAG ATG TGT ATA AGA GAC AGT GCA CCC TAC ATT CCC CCA AAC AC	47
6	1211	FKBP5_mp(g)_MiSeq_fwd	TCA GAT GTG TAT AAG AGA CAG ATG CCA CAG CTA AAG AAG GAA GTA TAA ATA TAA AGC	57	60
	1212	FKBP5_mp(g)_MiSeq_rev	TCG GAG ATG TGT ATA AGA GAC AGC CAA CCT CGA AGG AAC CTC TGC	45
6	1095	FKBP5_GBS(-36.8/-37 kb)_MiSeq_fwd	TCA GAT GTG TAT AAG AGA CAG AAG TGG AAG ATG GGG AGA TGA GAG C	46	60
	1096	FKBP5_GBS(-36.8/-37 kb)_MiSeq_rev	TCG GAG ATG TGT ATA AGA GAC AGC GGG TGT CAC CTG GGC TGC TG	44
7	1207	FKBP5_GORmp(k)_-38.03kb_fwd	TCA GAT GTG TAT AAG AGA CAG GAC TTT GTT TCT GCC TCA AGG ACT TTC	48	60
	1208	FKBP5_GORmp(k)_-38.03kb_rev	TCG GAG ATG TGT ATA AGA GAC AGG CTT CCT TGA AAC AGT GCC AGC	45
8	1078	FKBP5_GORmp8(-43.082 kb)_MiSeq_fwd	TCA GAT GTG TAT AAG AGA CAG AGA GTT AAA CTA GGT GCC GGC G	43	63
	1079	FKBP5_GORmp8(-43.082 kb)_MiSeq_rev	TCG GAG ATG TGT ATA AGA GAC AGG GGC CTC CCC CGG TCT TGC T	43

## Sheet: ST4 MiSeq i5 barcode primers
Supplemental Table 4 - Sequences of oligonucleotides used for i5 barcoding, compatible with Illumina SBS (sequencing by synthesis)
number	well position	Name	Sequence
1	A1	read1_bc_1_GAGGTAGT	AATGATACGGCGACCACCGAGATCTACACGAGGTAGTTCGTCGGCAGCGTCAGATGTGTATAAGAGACAG
2	A2	read1_bc_2_GCTTAACT	AATGATACGGCGACCACCGAGATCTACACGCTTAACTTCGTCGGCAGCGTCAGATGTGTATAAGAGACAG
3	A3	read1_bc_3_GCAATTCT	AATGATACGGCGACCACCGAGATCTACACGCAATTCTTCGTCGGCAGCGTCAGATGTGTATAAGAGACAG
4	A4	read1_bc_4_TCCTCACT	AATGATACGGCGACCACCGAGATCTACACTCCTCACTTCGTCGGCAGCGTCAGATGTGTATAAGAGACAG
5	A5	read1_bc_5_AGTTAGCT	AATGATACGGCGACCACCGAGATCTACACAGTTAGCTTCGTCGGCAGCGTCAGATGTGTATAAGAGACAG
6	A6	read1_bc_6_TCATGGCT	AATGATACGGCGACCACCGAGATCTACACTCATGGCTTCGTCGGCAGCGTCAGATGTGTATAAGAGACAG
7	A7	read1_bc_7_AGCCTAAT	AATGATACGGCGACCACCGAGATCTACACAGCCTAATTCGTCGGCAGCGTCAGATGTGTATAAGAGACAG
8	A8	read1_bc_8_AACACTCT	AATGATACGGCGACCACCGAGATCTACACAACACTCTTCGTCGGCAGCGTCAGATGTGTATAAGAGACAG
9	A9	read1_bc_9_AGAGCTCT	AATGATACGGCGACCACCGAGATCTACACAGAGCTCTTCGTCGGCAGCGTCAGATGTGTATAAGAGACAG
10	A10	read1_bc_10_GGCCATAT	AATGATACGGCGACCACCGAGATCTACACGGCCATATTCGTCGGCAGCGTCAGATGTGTATAAGAGACAG
11	A11	read1_bc_11_TAGAACGT	AATGATACGGCGACCACCGAGATCTACACTAGAACGTTCGTCGGCAGCGTCAGATGTGTATAAGAGACAG
12	A12	read1_bc_12_GGTTGAAT	AATGATACGGCGACCACCGAGATCTACACGGTTGAATTCGTCGGCAGCGTCAGATGTGTATAAGAGACAG
13	B1	read1_bc_13_GATCCTAT	AATGATACGGCGACCACCGAGATCTACACGATCCTATTCGTCGGCAGCGTCAGATGTGTATAAGAGACAG
14	B2	read1_bc_14_TGGTCTCT	AATGATACGGCGACCACCGAGATCTACACTGGTCTCTTCGTCGGCAGCGTCAGATGTGTATAAGAGACAG
15	B3	read1_bc_15_TCCAGTCT	AATGATACGGCGACCACCGAGATCTACACTCCAGTCTTCGTCGGCAGCGTCAGATGTGTATAAGAGACAG
16	B4	read1_bc_16_TAGCGTAT	AATGATACGGCGACCACCGAGATCTACACTAGCGTATTCGTCGGCAGCGTCAGATGTGTATAAGAGACAG
17	B5	read1_bc_17_GCGATCAT	AATGATACGGCGACCACCGAGATCTACACGCGATCATTCGTCGGCAGCGTCAGATGTGTATAAGAGACAG
18	B6	read1_bc_18_AGCTACAT	AATGATACGGCGACCACCGAGATCTACACAGCTACATTCGTCGGCAGCGTCAGATGTGTATAAGAGACAG
19	B7	read1_bc_19_ACTCATCT	AATGATACGGCGACCACCGAGATCTACACACTCATCTTCGTCGGCAGCGTCAGATGTGTATAAGAGACAG
20	B8	read1_bc_20_TTGCGAGT	AATGATACGGCGACCACCGAGATCTACACTTGCGAGTTCGTCGGCAGCGTCAGATGTGTATAAGAGACAG
21	B9	read1_bc_21_AAGCGACT	AATGATACGGCGACCACCGAGATCTACACAAGCGACTTCGTCGGCAGCGTCAGATGTGTATAAGAGACAG
22	B10	read1_bc_22_TGCACGAT	AATGATACGGCGACCACCGAGATCTACACTGCACGATTCGTCGGCAGCGTCAGATGTGTATAAGAGACAG
23	B11	read1_bc_23_TATGCGGT	AATGATACGGCGACCACCGAGATCTACACTATGCGGTTCGTCGGCAGCGTCAGATGTGTATAAGAGACAG
24	B12	read1_bc_24_TCGTCGAT	AATGATACGGCGACCACCGAGATCTACACTCGTCGATTCGTCGGCAGCGTCAGATGTGTATAAGAGACAG
25	C1	read1_bc_25_ACACTTGT	AATGATACGGCGACCACCGAGATCTACACACACTTGTTCGTCGGCAGCGTCAGATGTGTATAAGAGACAG
26	C2	read1_bc_26_TACGGCAT	AATGATACGGCGACCACCGAGATCTACACTACGGCATTCGTCGGCAGCGTCAGATGTGTATAAGAGACAG
27	C3	read1_bc_27_TCTCGTGT	AATGATACGGCGACCACCGAGATCTACACTCTCGTGTTCGTCGGCAGCGTCAGATGTGTATAAGAGACAG
28	C4	read1_bc_28_GCAGATGT	AATGATACGGCGACCACCGAGATCTACACGCAGATGTTCGTCGGCAGCGTCAGATGTGTATAAGAGACAG
29	C5	read1_bc_29_TCCGTTGT	AATGATACGGCGACCACCGAGATCTACACTCCGTTGTTCGTCGGCAGCGTCAGATGTGTATAAGAGACAG
30	C6	read1_bc_30_TTCGCAGT	AATGATACGGCGACCACCGAGATCTACACTTCGCAGTTCGTCGGCAGCGTCAGATGTGTATAAGAGACAG
31	C7	read1_bc_31_GGAATAGT	AATGATACGGCGACCACCGAGATCTACACGGAATAGTTCGTCGGCAGCGTCAGATGTGTATAAGAGACAG
32	C8	read1_bc_32_GCAACAAT	AATGATACGGCGACCACCGAGATCTACACGCAACAATTCGTCGGCAGCGTCAGATGTGTATAAGAGACAG
33	C9	read1_bc_33_ACTGCGAT	AATGATACGGCGACCACCGAGATCTACACACTGCGATTCGTCGGCAGCGTCAGATGTGTATAAGAGACAG
34	C10	read1_bc_34_TGAGTACT	AATGATACGGCGACCACCGAGATCTACACTGAGTACTTCGTCGGCAGCGTCAGATGTGTATAAGAGACAG
35	C11	read1_bc_35_ACACGAAT	AATGATACGGCGACCACCGAGATCTACACACACGAATTCGTCGGCAGCGTCAGATGTGTATAAGAGACAG
36	C12	read1_bc_36_GTGGCAAT	AATGATACGGCGACCACCGAGATCTACACGTGGCAATTCGTCGGCAGCGTCAGATGTGTATAAGAGACAG
37	D1	read1_bc_37_GTCATCCT	AATGATACGGCGACCACCGAGATCTACACGTCATCCTTCGTCGGCAGCGTCAGATGTGTATAAGAGACAG
38	D2	read1_bc_38_ACCGTACT	AATGATACGGCGACCACCGAGATCTACACACCGTACTTCGTCGGCAGCGTCAGATGTGTATAAGAGACAG
39	D3	read1_bc_39_GTACTACT	AATGATACGGCGACCACCGAGATCTACACGTACTACTTCGTCGGCAGCGTCAGATGTGTATAAGAGACAG
40	D4	read1_bc_40_TAGGTCCT	AATGATACGGCGACCACCGAGATCTACACTAGGTCCTTCGTCGGCAGCGTCAGATGTGTATAAGAGACAG
41	D5	read1_bc_41_GTTACTGT	AATGATACGGCGACCACCGAGATCTACACGTTACTGTTCGTCGGCAGCGTCAGATGTGTATAAGAGACAG
42	D6	read1_bc_42_GCCTTAGT	AATGATACGGCGACCACCGAGATCTACACGCCTTAGTTCGTCGGCAGCGTCAGATGTGTATAAGAGACAG
43	D7	read1_bc_43_AACCATGT	AATGATACGGCGACCACCGAGATCTACACAACCATGTTCGTCGGCAGCGTCAGATGTGTATAAGAGACAG
44	D8	read1_bc_44_GATGACAT	AATGATACGGCGACCACCGAGATCTACACGATGACATTCGTCGGCAGCGTCAGATGTGTATAAGAGACAG
45	D9	read1_bc_45_AGAAGACT	AATGATACGGCGACCACCGAGATCTACACAGAAGACTTCGTCGGCAGCGTCAGATGTGTATAAGAGACAG
46	D10	read1_bc_46_TCAAGCAT	AATGATACGGCGACCACCGAGATCTACACTCAAGCATTCGTCGGCAGCGTCAGATGTGTATAAGAGACAG
47	D11	read1_bc_47_TGGATGCT	AATGATACGGCGACCACCGAGATCTACACTGGATGCTTCGTCGGCAGCGTCAGATGTGTATAAGAGACAG
48	D12	read1_bc_48_ACTTGCCT	AATGATACGGCGACCACCGAGATCTACACACTTGCCTTCGTCGGCAGCGTCAGATGTGTATAAGAGACAG
49	E1	read1_bc_49_GTTGTGAT	AATGATACGGCGACCACCGAGATCTACACGTTGTGATTCGTCGGCAGCGTCAGATGTGTATAAGAGACAG
50	E2	read1_bc_50_TATCTCGT	AATGATACGGCGACCACCGAGATCTACACTATCTCGTTCGTCGGCAGCGTCAGATGTGTATAAGAGACAG
51	E3	read1_bc_51_TGTAAGGT	AATGATACGGCGACCACCGAGATCTACACTGTAAGGTTCGTCGGCAGCGTCAGATGTGTATAAGAGACAG
52	E4	read1_bc_52_ACGTTGGT	AATGATACGGCGACCACCGAGATCTACACACGTTGGTTCGTCGGCAGCGTCAGATGTGTATAAGAGACAG
53	E5	read1_bc_53_AGGAGGAT	AATGATACGGCGACCACCGAGATCTACACAGGAGGATTCGTCGGCAGCGTCAGATGTGTATAAGAGACAG
54	E6	read1_bc_54_GAGCAGAT	AATGATACGGCGACCACCGAGATCTACACGAGCAGATTCGTCGGCAGCGTCAGATGTGTATAAGAGACAG
55	E7	read1_bc_55_TCTCTACT	AATGATACGGCGACCACCGAGATCTACACTCTCTACTTCGTCGGCAGCGTCAGATGTGTATAAGAGACAG
56	E8	read1_bc_56_GGATTCAT	AATGATACGGCGACCACCGAGATCTACACGGATTCATTCGTCGGCAGCGTCAGATGTGTATAAGAGACAG
57	E9	read1_bc_57_GACCTTCT	AATGATACGGCGACCACCGAGATCTACACGACCTTCTTCGTCGGCAGCGTCAGATGTGTATAAGAGACAG
58	E10	read1_bc_58_ACGGTTAT	AATGATACGGCGACCACCGAGATCTACACACGGTTATTCGTCGGCAGCGTCAGATGTGTATAAGAGACAG
59	E11	read1_bc_59_AGATGCGT	AATGATACGGCGACCACCGAGATCTACACAGATGCGTTCGTCGGCAGCGTCAGATGTGTATAAGAGACAG
60	E12	read1_bc_60_TGACACCT	AATGATACGGCGACCACCGAGATCTACACTGACACCTTCGTCGGCAGCGTCAGATGTGTATAAGAGACAG
61	F1	read1_bc_61_ACTAACGT	AATGATACGGCGACCACCGAGATCTACACACTAACGTTCGTCGGCAGCGTCAGATGTGTATAAGAGACAG
62	F2	read1_bc_62_GAATGCCT	AATGATACGGCGACCACCGAGATCTACACGAATGCCTTCGTCGGCAGCGTCAGATGTGTATAAGAGACAG
63	F3	read1_bc_63_GTGTACGT	AATGATACGGCGACCACCGAGATCTACACGTGTACGTTCGTCGGCAGCGTCAGATGTGTATAAGAGACAG
64	F4	read1_bc_64_AAGTCAGT	AATGATACGGCGACCACCGAGATCTACACAAGTCAGTTCGTCGGCAGCGTCAGATGTGTATAAGAGACAG
65	F5	read1_bc_65_TTCCTGGT	AATGATACGGCGACCACCGAGATCTACACTTCCTGGTTCGTCGGCAGCGTCAGATGTGTATAAGAGACAG
66	F6	read1_bc_66_ACCACCAT	AATGATACGGCGACCACCGAGATCTACACACCACCATTCGTCGGCAGCGTCAGATGTGTATAAGAGACAG
67	F7	read1_bc_67_GAGTCCAT	AATGATACGGCGACCACCGAGATCTACACGAGTCCATTCGTCGGCAGCGTCAGATGTGTATAAGAGACAG
68	F8	read1_bc_68_AGCTCTGT	AATGATACGGCGACCACCGAGATCTACACAGCTCTGTTCGTCGGCAGCGTCAGATGTGTATAAGAGACAG
69	F9	read1_bc_69_GGTCTTGT	AATGATACGGCGACCACCGAGATCTACACGGTCTTGTTCGTCGGCAGCGTCAGATGTGTATAAGAGACAG
70	F10	read1_bc_70_AATGTGCT	AATGATACGGCGACCACCGAGATCTACACAATGTGCTTCGTCGGCAGCGTCAGATGTGTATAAGAGACAG
71	F11	read1_bc_71_GTCTGGAT	AATGATACGGCGACCACCGAGATCTACACGTCTGGATTCGTCGGCAGCGTCAGATGTGTATAAGAGACAG
72	F12	read1_bc_72_GCGTATAT	AATGATACGGCGACCACCGAGATCTACACGCGTATATTCGTCGGCAGCGTCAGATGTGTATAAGAGACAG
73	G1	read1_bc_73_TGACTGAT	AATGATACGGCGACCACCGAGATCTACACTGACTGATTCGTCGGCAGCGTCAGATGTGTATAAGAGACAG
74	G2	read1_bc_74_TGTCCAGT	AATGATACGGCGACCACCGAGATCTACACTGTCCAGTTCGTCGGCAGCGTCAGATGTGTATAAGAGACAG
75	G3	read1_bc_75_TTGTGCCT	AATGATACGGCGACCACCGAGATCTACACTTGTGCCTTCGTCGGCAGCGTCAGATGTGTATAAGAGACAG
76	G4	read1_bc_76_ACAGACCT	AATGATACGGCGACCACCGAGATCTACACACAGACCTTCGTCGGCAGCGTCAGATGTGTATAAGAGACAG
77	G5	read1_bc_77_GATCAAGT	AATGATACGGCGACCACCGAGATCTACACGATCAAGTTCGTCGGCAGCGTCAGATGTGTATAAGAGACAG
78	G6	read1_bc_78_GATAGGAT	AATGATACGGCGACCACCGAGATCTACACGATAGGATTCGTCGGCAGCGTCAGATGTGTATAAGAGACAG
79	G7	read1_bc_79_GTAGTCGT	AATGATACGGCGACCACCGAGATCTACACGTAGTCGTTCGTCGGCAGCGTCAGATGTGTATAAGAGACAG
80	G8	read1_bc_80_TCACCTAT	AATGATACGGCGACCACCGAGATCTACACTCACCTATTCGTCGGCAGCGTCAGATGTGTATAAGAGACAG
81	G9	read1_bc_81_AGTGGTAT	AATGATACGGCGACCACCGAGATCTACACAGTGGTATTCGTCGGCAGCGTCAGATGTGTATAAGAGACAG
82	G10	read1_bc_82_GCTAGAGT	AATGATACGGCGACCACCGAGATCTACACGCTAGAGTTCGTCGGCAGCGTCAGATGTGTATAAGAGACAG
83	G11	read1_bc_83_TTAACGCT	AATGATACGGCGACCACCGAGATCTACACTTAACGCTTCGTCGGCAGCGTCAGATGTGTATAAGAGACAG
84	G12	read1_bc_84_TCAGGAGT	AATGATACGGCGACCACCGAGATCTACACTCAGGAGTTCGTCGGCAGCGTCAGATGTGTATAAGAGACAG
85	H1	read1_bc_85_AACTGGCT	AATGATACGGCGACCACCGAGATCTACACAACTGGCTTCGTCGGCAGCGTCAGATGTGTATAAGAGACAG
86	H2	read1_bc_86_TACAGAGT	AATGATACGGCGACCACCGAGATCTACACTACAGAGTTCGTCGGCAGCGTCAGATGTGTATAAGAGACAG
87	H3	read1_bc_87_TTGCATCT	AATGATACGGCGACCACCGAGATCTACACTTGCATCTTCGTCGGCAGCGTCAGATGTGTATAAGAGACAG
88	H4	read1_bc_88_GAACGTGT	AATGATACGGCGACCACCGAGATCTACACGAACGTGTTCGTCGGCAGCGTCAGATGTGTATAAGAGACAG
89	H5	read1_bc_89_AAGTACCT	AATGATACGGCGACCACCGAGATCTACACAAGTACCTTCGTCGGCAGCGTCAGATGTGTATAAGAGACAG
90	H6	read1_bc_90_GGTACCAT	AATGATACGGCGACCACCGAGATCTACACGGTACCATTCGTCGGCAGCGTCAGATGTGTATAAGAGACAG
91	H7	read1_bc_91_AATCGCAT	AATGATACGGCGACCACCGAGATCTACACAATCGCATTCGTCGGCAGCGTCAGATGTGTATAAGAGACAG
92	H8	read1_bc_92_GGTAATCT	AATGATACGGCGACCACCGAGATCTACACGGTAATCTTCGTCGGCAGCGTCAGATGTGTATAAGAGACAG
93	H9	read1_bc_93_GATTCGCT	AATGATACGGCGACCACCGAGATCTACACGATTCGCTTCGTCGGCAGCGTCAGATGTGTATAAGAGACAG
94	H10	read1_bc_94_AGCATCGT	AATGATACGGCGACCACCGAGATCTACACAGCATCGTTCGTCGGCAGCGTCAGATGTGTATAAGAGACAG
95	H11	read1_bc_95_GTTCACCT	AATGATACGGCGACCACCGAGATCTACACGTTCACCTTCGTCGGCAGCGTCAGATGTGTATAAGAGACAG
96	H12	read1_bc_96_AGGCAAGT	AATGATACGGCGACCACCGAGATCTACACAGGCAAGTTCGTCGGCAGCGTCAGATGTGTATAAGAGACAG

## Sheet: ST5 MiSeq i7 barcode primers
Supplemental Table 5 - Sequences of oligonucleotides used for i7 barcoding, compatible with Illumina SBS (sequencing by synthesis)
number	well position	Name	Sequence
1	A1	read2_bc_1_TGACGTAC	CAAGCAGAAGACGGCATACGAGATTGACGTACGTCTCGTGGGCTCGGAGATGTGTATAAGAGACAG
2	A2	read2_bc_2_TAACTGCA	CAAGCAGAAGACGGCATACGAGATTAACTGCAGTCTCGTGGGCTCGGAGATGTGTATAAGAGACAG
3	A3	read2_bc_3_TCCACAGT	CAAGCAGAAGACGGCATACGAGATTCCACAGTGTCTCGTGGGCTCGGAGATGTGTATAAGAGACAG
4	A4	read2_bc_4_TCTTAACC	CAAGCAGAAGACGGCATACGAGATTCTTAACCGTCTCGTGGGCTCGGAGATGTGTATAAGAGACAG
5	A5	read2_bc_5_TAGTGTGA	CAAGCAGAAGACGGCATACGAGATTAGTGTGAGTCTCGTGGGCTCGGAGATGTGTATAAGAGACAG
6	A6	read2_bc_6_TACCTCTA	CAAGCAGAAGACGGCATACGAGATTACCTCTAGTCTCGTGGGCTCGGAGATGTGTATAAGAGACAG
7	A7	read2_bc_7_TATGTCGC	CAAGCAGAAGACGGCATACGAGATTATGTCGCGTCTCGTGGGCTCGGAGATGTGTATAAGAGACAG
8	A8	read2_bc_8_TGCATGTA	CAAGCAGAAGACGGCATACGAGATTGCATGTAGTCTCGTGGGCTCGGAGATGTGTATAAGAGACAG
9	A9	read2_bc_9_TCATCATC	CAAGCAGAAGACGGCATACGAGATTCATCATCGTCTCGTGGGCTCGGAGATGTGTATAAGAGACAG
10	A10	read2_bc_10_TGCACACA	CAAGCAGAAGACGGCATACGAGATTGCACACAGTCTCGTGGGCTCGGAGATGTGTATAAGAGACAG
11	A11	read2_bc_11_TGTAGCGA	CAAGCAGAAGACGGCATACGAGATTGTAGCGAGTCTCGTGGGCTCGGAGATGTGTATAAGAGACAG
12	A12	read2_bc_12_TCTAGCTT	CAAGCAGAAGACGGCATACGAGATTCTAGCTTGTCTCGTGGGCTCGGAGATGTGTATAAGAGACAG
13	B1	read2_bc_13_TGGTCCTA	CAAGCAGAAGACGGCATACGAGATTGGTCCTAGTCTCGTGGGCTCGGAGATGTGTATAAGAGACAG
14	B2	read2_bc_14_TCCAACGA	CAAGCAGAAGACGGCATACGAGATTCCAACGAGTCTCGTGGGCTCGGAGATGTGTATAAGAGACAG
15	B3	read2_bc_15_TAGGACAC	CAAGCAGAAGACGGCATACGAGATTAGGACACGTCTCGTGGGCTCGGAGATGTGTATAAGAGACAG
16	B4	read2_bc_16_TATACGGA	CAAGCAGAAGACGGCATACGAGATTATACGGAGTCTCGTGGGCTCGGAGATGTGTATAAGAGACAG
17	B5	read2_bc_17_TAAGCGTA	CAAGCAGAAGACGGCATACGAGATTAAGCGTAGTCTCGTGGGCTCGGAGATGTGTATAAGAGACAG
18	B6	read2_bc_18_TCGTTGTA	CAAGCAGAAGACGGCATACGAGATTCGTTGTAGTCTCGTGGGCTCGGAGATGTGTATAAGAGACAG
19	B7	read2_bc_19_TCTCCTTC	CAAGCAGAAGACGGCATACGAGATTCTCCTTCGTCTCGTGGGCTCGGAGATGTGTATAAGAGACAG
20	B8	read2_bc_20_TGATGCTT	CAAGCAGAAGACGGCATACGAGATTGATGCTTGTCTCGTGGGCTCGGAGATGTGTATAAGAGACAG
21	B9	read2_bc_21_TGATCTCA	CAAGCAGAAGACGGCATACGAGATTGATCTCAGTCTCGTGGGCTCGGAGATGTGTATAAGAGACAG
22	B10	read2_bc_22_TGTCTAGA	CAAGCAGAAGACGGCATACGAGATTGTCTAGAGTCTCGTGGGCTCGGAGATGTGTATAAGAGACAG
23	B11	read2_bc_23_TATGAGCA	CAAGCAGAAGACGGCATACGAGATTATGAGCAGTCTCGTGGGCTCGGAGATGTGTATAAGAGACAG
24	B12	read2_bc_24_TGGAGTTA	CAAGCAGAAGACGGCATACGAGATTGGAGTTAGTCTCGTGGGCTCGGAGATGTGTATAAGAGACAG
25	C1	read2_bc_25_TGTGTGTC	CAAGCAGAAGACGGCATACGAGATTGTGTGTCGTCTCGTGGGCTCGGAGATGTGTATAAGAGACAG
26	C2	read2_bc_26_TGCTACAA	CAAGCAGAAGACGGCATACGAGATTGCTACAAGTCTCGTGGGCTCGGAGATGTGTATAAGAGACAG
27	C3	read2_bc_27_TCGTAGAC	CAAGCAGAAGACGGCATACGAGATTCGTAGACGTCTCGTGGGCTCGGAGATGTGTATAAGAGACAG
28	C4	read2_bc_28_TGTAATGC	CAAGCAGAAGACGGCATACGAGATTGTAATGCGTCTCGTGGGCTCGGAGATGTGTATAAGAGACAG
29	C5	read2_bc_29_TATGGAAC	CAAGCAGAAGACGGCATACGAGATTATGGAACGTCTCGTGGGCTCGGAGATGTGTATAAGAGACAG
30	C6	read2_bc_30_TGGTATTC	CAAGCAGAAGACGGCATACGAGATTGGTATTCGTCTCGTGGGCTCGGAGATGTGTATAAGAGACAG
31	C7	read2_bc_31_TCAAGTGA	CAAGCAGAAGACGGCATACGAGATTCAAGTGAGTCTCGTGGGCTCGGAGATGTGTATAAGAGACAG
32	C8	read2_bc_32_TCTTGTGT	CAAGCAGAAGACGGCATACGAGATTCTTGTGTGTCTCGTGGGCTCGGAGATGTGTATAAGAGACAG
33	C9	read2_bc_33_TCTGTAGT	CAAGCAGAAGACGGCATACGAGATTCTGTAGTGTCTCGTGGGCTCGGAGATGTGTATAAGAGACAG
34	C10	read2_bc_34_TCCTGAGA	CAAGCAGAAGACGGCATACGAGATTCCTGAGAGTCTCGTGGGCTCGGAGATGTGTATAAGAGACAG
35	C11	read2_bc_35_TGCACGAT	CAAGCAGAAGACGGCATACGAGATTGCACGATGTCTCGTGGGCTCGGAGATGTGTATAAGAGACAG
36	C12	read2_bc_36_TACGTGGA	CAAGCAGAAGACGGCATACGAGATTACGTGGAGTCTCGTGGGCTCGGAGATGTGTATAAGAGACAG
37	D1	read2_bc_37_TCATGGAT	CAAGCAGAAGACGGCATACGAGATTCATGGATGTCTCGTGGGCTCGGAGATGTGTATAAGAGACAG
38	D2	read2_bc_38_TCTGCGAA	CAAGCAGAAGACGGCATACGAGATTCTGCGAAGTCTCGTGGGCTCGGAGATGTGTATAAGAGACAG
39	D3	read2_bc_39_TGAGACGA	CAAGCAGAAGACGGCATACGAGATTGAGACGAGTCTCGTGGGCTCGGAGATGTGTATAAGAGACAG
40	D4	read2_bc_40_TCGTAAGT	CAAGCAGAAGACGGCATACGAGATTCGTAAGTGTCTCGTGGGCTCGGAGATGTGTATAAGAGACAG
41	D5	read2_bc_41_TAATCCGA	CAAGCAGAAGACGGCATACGAGATTAATCCGAGTCTCGTGGGCTCGGAGATGTGTATAAGAGACAG
42	D6	read2_bc_42_TAGACCAA	CAAGCAGAAGACGGCATACGAGATTAGACCAAGTCTCGTGGGCTCGGAGATGTGTATAAGAGACAG
43	D7	read2_bc_43_TCCGCTAT	CAAGCAGAAGACGGCATACGAGATTCCGCTATGTCTCGTGGGCTCGGAGATGTGTATAAGAGACAG
44	D8	read2_bc_44_TGGTTACA	CAAGCAGAAGACGGCATACGAGATTGGTTACAGTCTCGTGGGCTCGGAGATGTGTATAAGAGACAG
45	D9	read2_bc_45_TAGCCTGT	CAAGCAGAAGACGGCATACGAGATTAGCCTGTGTCTCGTGGGCTCGGAGATGTGTATAAGAGACAG
46	D10	read2_bc_46_TGCGACTT	CAAGCAGAAGACGGCATACGAGATTGCGACTTGTCTCGTGGGCTCGGAGATGTGTATAAGAGACAG
47	D11	read2_bc_47_TCGAACTC	CAAGCAGAAGACGGCATACGAGATTCGAACTCGTCTCGTGGGCTCGGAGATGTGTATAAGAGACAG
48	D12	read2_bc_48_TGAAGAGT	CAAGCAGAAGACGGCATACGAGATTGAAGAGTGTCTCGTGGGCTCGGAGATGTGTATAAGAGACAG
49	E1	read2_bc_49_TAGGTCTT	CAAGCAGAAGACGGCATACGAGATTAGGTCTTGTCTCGTGGGCTCGGAGATGTGTATAAGAGACAG
50	E2	read2_bc_50_TGGATGGT	CAAGCAGAAGACGGCATACGAGATTGGATGGTGTCTCGTGGGCTCGGAGATGTGTATAAGAGACAG
51	E3	read2_bc_51_TACCGTTC	CAAGCAGAAGACGGCATACGAGATTACCGTTCGTCTCGTGGGCTCGGAGATGTGTATAAGAGACAG
52	E4	read2_bc_52_TCTCACTA	CAAGCAGAAGACGGCATACGAGATTCTCACTAGTCTCGTGGGCTCGGAGATGTGTATAAGAGACAG
53	E5	read2_bc_53_TGTTGGAC	CAAGCAGAAGACGGCATACGAGATTGTTGGACGTCTCGTGGGCTCGGAGATGTGTATAAGAGACAG
54	E6	read2_bc_54_TCGCCATA	CAAGCAGAAGACGGCATACGAGATTCGCCATAGTCTCGTGGGCTCGGAGATGTGTATAAGAGACAG
55	E7	read2_bc_55_TGATAAGC	CAAGCAGAAGACGGCATACGAGATTGATAAGCGTCTCGTGGGCTCGGAGATGTGTATAAGAGACAG
56	E8	read2_bc_56_TCAGTCAC	CAAGCAGAAGACGGCATACGAGATTCAGTCACGTCTCGTGGGCTCGGAGATGTGTATAAGAGACAG
57	E9	read2_bc_57_TATCACGT	CAAGCAGAAGACGGCATACGAGATTATCACGTGTCTCGTGGGCTCGGAGATGTGTATAAGAGACAG
58	E10	read2_bc_58_TAAGAACC	CAAGCAGAAGACGGCATACGAGATTAAGAACCGTCTCGTGGGCTCGGAGATGTGTATAAGAGACAG
59	E11	read2_bc_59_TGCTGATC	CAAGCAGAAGACGGCATACGAGATTGCTGATCGTCTCGTGGGCTCGGAGATGTGTATAAGAGACAG
60	E12	read2_bc_60_TATTGTCC	CAAGCAGAAGACGGCATACGAGATTATTGTCCGTCTCGTGGGCTCGGAGATGTGTATAAGAGACAG
61	F1	read2_bc_61_TCAGAGTT	CAAGCAGAAGACGGCATACGAGATTCAGAGTTGTCTCGTGGGCTCGGAGATGTGTATAAGAGACAG
62	F2	read2_bc_62_TAAGGTCA	CAAGCAGAAGACGGCATACGAGATTAAGGTCAGTCTCGTGGGCTCGGAGATGTGTATAAGAGACAG
63	F3	read2_bc_63_TCACTTCC	CAAGCAGAAGACGGCATACGAGATTCACTTCCGTCTCGTGGGCTCGGAGATGTGTATAAGAGACAG
64	F4	read2_bc_64_TCCTTCTT	CAAGCAGAAGACGGCATACGAGATTCCTTCTTGTCTCGTGGGCTCGGAGATGTGTATAAGAGACAG
65	F5	read2_bc_65_TAGATTGC	CAAGCAGAAGACGGCATACGAGATTAGATTGCGTCTCGTGGGCTCGGAGATGTGTATAAGAGACAG
66	F6	read2_bc_66_TGACTCGT	CAAGCAGAAGACGGCATACGAGATTGACTCGTGTCTCGTGGGCTCGGAGATGTGTATAAGAGACAG
67	F7	read2_bc_67_TGGCATAA	CAAGCAGAAGACGGCATACGAGATTGGCATAAGTCTCGTGGGCTCGGAGATGTGTATAAGAGACAG
68	F8	read2_bc_68_TCTATGGC	CAAGCAGAAGACGGCATACGAGATTCTATGGCGTCTCGTGGGCTCGGAGATGTGTATAAGAGACAG
69	F9	read2_bc_69_TCCGATTA	CAAGCAGAAGACGGCATACGAGATTCCGATTAGTCTCGTGGGCTCGGAGATGTGTATAAGAGACAG
70	F10	read2_bc_70_TAACGAGA	CAAGCAGAAGACGGCATACGAGATTAACGAGAGTCTCGTGGGCTCGGAGATGTGTATAAGAGACAG
71	F11	read2_bc_71_TACAGACC	CAAGCAGAAGACGGCATACGAGATTACAGACCGTCTCGTGGGCTCGGAGATGTGTATAAGAGACAG
72	F12	read2_bc_72_TACCGGAT	CAAGCAGAAGACGGCATACGAGATTACCGGATGTCTCGTGGGCTCGGAGATGTGTATAAGAGACAG
73	G1	read2_bc_73_TGTCGCAT	CAAGCAGAAGACGGCATACGAGATTGTCGCATGTCTCGTGGGCTCGGAGATGTGTATAAGAGACAG
74	G2	read2_bc_74_TGCGTTCA	CAAGCAGAAGACGGCATACGAGATTGCGTTCAGTCTCGTGGGCTCGGAGATGTGTATAAGAGACAG
75	G3	read2_bc_75_TCATACCA	CAAGCAGAAGACGGCATACGAGATTCATACCAGTCTCGTGGGCTCGGAGATGTGTATAAGAGACAG
76	G4	read2_bc_76_TCTGTCCA	CAAGCAGAAGACGGCATACGAGATTCTGTCCAGTCTCGTGGGCTCGGAGATGTGTATAAGAGACAG
77	G5	read2_bc_77_TCTTGCAA	CAAGCAGAAGACGGCATACGAGATTCTTGCAAGTCTCGTGGGCTCGGAGATGTGTATAAGAGACAG
78	G6	read2_bc_78_TACCTAGT	CAAGCAGAAGACGGCATACGAGATTACCTAGTGTCTCGTGGGCTCGGAGATGTGTATAAGAGACAG
79	G7	read2_bc_79_TATCGGTA	CAAGCAGAAGACGGCATACGAGATTATCGGTAGTCTCGTGGGCTCGGAGATGTGTATAAGAGACAG
80	G8	read2_bc_80_TCACCAAT	CAAGCAGAAGACGGCATACGAGATTCACCAATGTCTCGTGGGCTCGGAGATGTGTATAAGAGACAG
81	G9	read2_bc_81_TCGAGGAA	CAAGCAGAAGACGGCATACGAGATTCGAGGAAGTCTCGTGGGCTCGGAGATGTGTATAAGAGACAG
82	G10	read2_bc_82_TACCATGA	CAAGCAGAAGACGGCATACGAGATTACCATGAGTCTCGTGGGCTCGGAGATGTGTATAAGAGACAG
83	G11	read2_bc_83_TGTGGATA	CAAGCAGAAGACGGCATACGAGATTGTGGATAGTCTCGTGGGCTCGGAGATGTGTATAAGAGACAG
84	G12	read2_bc_84_TACAAGTC	CAAGCAGAAGACGGCATACGAGATTACAAGTCGTCTCGTGGGCTCGGAGATGTGTATAAGAGACAG
85	H1	read2_bc_85_TACTCCAT	CAAGCAGAAGACGGCATACGAGATTACTCCATGTCTCGTGGGCTCGGAGATGTGTATAAGAGACAG
86	H2	read2_bc_86_TATCTGAC	CAAGCAGAAGACGGCATACGAGATTATCTGACGTCTCGTGGGCTCGGAGATGTGTATAAGAGACAG
87	H3	read2_bc_87_TAGTGCTC	CAAGCAGAAGACGGCATACGAGATTAGTGCTCGTCTCGTGGGCTCGGAGATGTGTATAAGAGACAG
88	H4	read2_bc_88_TGAATGAC	CAAGCAGAAGACGGCATACGAGATTGAATGACGTCTCGTGGGCTCGGAGATGTGTATAAGAGACAG
89	H5	read2_bc_89_TCTTAGGA	CAAGCAGAAGACGGCATACGAGATTCTTAGGAGTCTCGTGGGCTCGGAGATGTGTATAAGAGACAG
90	H6	read2_bc_90_TACGCATC	CAAGCAGAAGACGGCATACGAGATTACGCATCGTCTCGTGGGCTCGGAGATGTGTATAAGAGACAG
91	H7	read2_bc_91_TGGAAGCA	CAAGCAGAAGACGGCATACGAGATTGGAAGCAGTCTCGTGGGCTCGGAGATGTGTATAAGAGACAG
92	H8	read2_bc_92_TCTGACAT	CAAGCAGAAGACGGCATACGAGATTCTGACATGTCTCGTGGGCTCGGAGATGTGTATAAGAGACAG
93	H9	read2_bc_93_TGAGCAAC	CAAGCAGAAGACGGCATACGAGATTGAGCAACGTCTCGTGGGCTCGGAGATGTGTATAAGAGACAG
94	H10	read2_bc_94_TGGATATC	CAAGCAGAAGACGGCATACGAGATTGGATATCGTCTCGTGGGCTCGGAGATGTGTATAAGAGACAG
95	H11	read2_bc_95_TCGCTAAC	CAAGCAGAAGACGGCATACGAGATTCGCTAACGTCTCGTGGGCTCGGAGATGTGTATAAGAGACAG
96	H12	read2_bc_96_TGTACCTC	CAAGCAGAAGACGGCATACGAGATTGTACCTCGTCTCGTGGGCTCGGAGATGTGTATAAGAGACAG

## Sheet: ST6 qPCR primers
Supplemental Table 6 - Sequences of oligonucleotides used for qPCR
oligo ID	name	sequence (5'->3')	length (nt)	usage	other citation	efficiency (%)	amplification factor	R2 (standard curve, linear fit)	amplicon size (bp)	amplicon spans exon-exon junction in target transcript(s)?	GENCODE Genes transcript(s)*	% of transcripts targeted (hg38)*	potential genomic DNA off-target amplification?* (liability in the presence of contaminating genomic DNA)
oKE 1023	hFKBP5FWD	AAA AGG CCA AGG AGC ACA AC	20	experimental gene 1		101.74	2.01	0.99	117	yes	ENST00000539068.5: 1390-1506 (spans exons 11-12 of 12) ENST00000357266.8: 1340-1456 (spans exons 10-11 of 11) ENST00000539068.5: 1390-1506 (spans exons 10-11 of 11)	100 (3 of 3 transcripts)	none
oKE 1024	hFKBP5REV	CTG AAG TCT TCT TGC CCA TTG C	22
oKE 1	ANKRD1_FWD	AAC GCC AAA GAC AGA GAA GG	20	experimental gene 2	Chen et al., PNAS 2013	97.16	1.97	0.99	151	yes	ENT00000371697.3: 985-1135 (spans exons 8-9 of 9)	100 (1 of 1 transcript)	none
oKE 2	ANKRD1_RV	GCC AGT GTA GCA CCA GAT CC	20
G. Monsalve o37	hPer1FWD	GCC AAC CAG GAA TAC TAC CAG	21	experimental gene 3		96.1	1.96	0.99	112	yes	ENST00000354903.9:487-598 (spans exons 4-5 of 18) ENST00000317276.9: 736-847 (span exons 4-5 of 23) ENST00000579065.1: 715-826 ENST00000581082.5: 655-766 (spans exons 3-4 of 22) ENST00000581395.5: 868-979 ENST00000582719.5: 676-787	100 (6 of 6 transcripts)	none
G. Monsalve o38	hPer1REV	GTG TGT ACT CAG ACG TGA TGT	21
K. Buser Engel	For ENACa (SCNN1A)	AAC GGT CTG TCC CTG ATG CT	20	experimental gene 4	Engel & Yamamoto, MCB 2011	94.1	1.94	0.99	212	yes	ENST00000228916.7:1089-1300 ENST00000338748.9: 805-1016 ENST00000396966.6: 996-1207 (spans exons 4-6 of 11) ENST00000540037.5: 980-1191 (spans exons 2-4 of 11) ENST0000053768.1:1138-1349 (spans exons 5-7 of 13) ENST00000366131.6: 1-209 (spans exons 5-7 of 13) ENST00000538979.5: 385-596 ENST00000360168.7: 1417-1628 (spans exons 4-6 of 12)	100 (8 of 8 transcripts)	none
K. Buser Engel	Rev ENACa (SCNN1A )	TTG GTG CAG TCG CCA TAA TC	20
oKE 366	IL8_fwd	AGC ACT CCT TGG CAA AAC TG	20	experimental gene 5		109.77	2.1	0.99	137	yes	ENST00000483500.1:41-177 (spans exons 1-2 of 3) ENST00000401931.1:69-205 (spans exons 1-2 of 3) ENST00000307407.8: 41-177 (spans 1-2 of 4)	100 (3 transcripts)	none
oKE 367	IL8_rev	CAA GAG CCA GGA AGA AAC CA	20
oKE 1021	hRPL19FWD	AAA TCG CCA ATG CCA ACT CC	20	internal reference control 1		106.8	2.07	0.99	112	yes	ENST0000077741.2:120-231 (spans exons 2-3 of 6) ENST00000225430.9:154-265 (spans exons 2-3 of 6) ENST00000579374.5:112-223 (spans exons 2-3 of 6) ENST00000582193.5:221-332 (spans exons 2-3 of 6) ENST00000585199.1:168-279 (spans exons 2-3 of 6)	100 (5 of 5 transcripts)	yes (intronic off-targets): AC136632.1 (ENST00000477964.1:92-203) FAM153CP (ENST00000506096.6:811-922) FAM153CP (ENST00000651406.1:3293-3404) FAM153CP (ENST00000652057.1:1480-1591) FAM153CP (ENST00000652167.1:2121-2232) FAM153CP (ENST00000652372.1:2178-2289)
oKE 1022	hRPL19REV	AAG GTG TTT TTC CGG CAT CG	20
oDM 30	HMBS_F	GGC AAT GCG GCT GCA A	16	internal reference control 2		101.78	2.02	0.99	69, 160, 152	yes	ENST00000652429.1:162-230 (spans exons 1-2 of 13) ENST00000546302.6:143-211 ENST00000543821.5:155-223 ENST00000648026.1:3-71 ENST00000544387.5:129-197 (spans exons 1-2 of 12) ENST00000536185.5:177-245 ENST00000442944.7:160-228 (spans exons 1-2 of 13) ENST00000640813.1:145-213 ENST00000545621.5:162-230 ENST00000545901.5:162-230 ENST00000542822.5:136-295 ENST00000542729.5:158-317 (spans exons 1-2 o…	56 (5 of 9 predicted transcripts)	none
oDM 31	HMBS_R	GGG TAC CCA CGC GAA TCA C	19
oDM 28	GAPD_F	TGC ACC ACC AAC TGC TTA GC	20	internal reference control 3		97.75	1.98	0.99	87	yes	ENST00000396858.5:593-679 (spans exons 6-7 of 8) ENST00000229239.10:530-616 (spans exons 7-8 of 9) ENST00000396856.5:542-628 (spans exons 7-8 of 9) ENST00000396859.5:533-619 (spans exons 6-7 of 8) ENST00000396861.5:605-691 (spans exons 7-8 of 9) ENST00000466588.5:662-748 ENST00000474249.5:635-721 ENST00000492719.5:644-730 ENST00000619601.1:328-414 (spans exons 5-6 of 7)	100 (6 of 6 transcripts)	none
oDM 29	GAPD_R	GGC ATG GAC TGT GGT CAT GAG	21
													*all transcript & genome data based on In-Silico PCR (hg38, UCSC Genome Browser, default settings: min. perfect match=15, min. good match=15)

## Sheet: ST7 miscellaneous primers
Supplemental Table 7 - Sequences of oligonucleotides used for construction of varied-length amplicons (Supp. Fig. 13)
oligo name	sequence (5'->3')	length (nt)	usage	product sequence (SBS amplicons)
100 bp Fwd Primer A	GGCCTAACTGGCCGGTACCTG	21	100-bp Amplicon Segment A	GGCCTAACTGGCCGGTACCTGAGCTCGCTAGCCTCGAGGATATCAAGATC
100 bp Rev Primer A	GCAGCAGGATGCTCTCCAGTTCGGCTGGATCTTGATATCCTCGAGGCTAGC	51
100 bp Fwd Primer B	CAGCCGAACTGGAGAGCATCC	21	100 bp Amplicon Segment B	CAGCCGAACTGGAGAGCATCCTGCTGCAACACCCCAACATCTTCGACGCC
100 bp Rev Primer B	GGCGTCGAAGATGTTGGGGTG	21
175 bp Fwd Primer A	GGCCTAACTGGCCGGTACCTG	21	175 bp Amplicon Segment A	GGCCTAACTGGCCGGTACCTGAGCTCGCTAGCCTCGAGGATATCAAGATCTGGCCTCGGCGGCCAAGCTTGGCAATCCGGTACTGTTG
175 bp Rev Primer A	GTAGCCCTTGTATTTGATCAGGCTCTTCAACAGTACCGGATTGCCAAGC	49
175 bp Fwd Primer B	AAGAGCCTGATCAAATACAAGGGC	24	175 bp Amplicon Segment B	AAGAGCCTGATCAAATACAAGGGCTACCAGGTAGCCCCAGCCGAACTGGAGAGCATCCTGCTGCAACACCCCAACATCTTCGACGCC
175 bp Rev Primer B	GGCGTCGAAGATGTTGGGGTG	21
300 bp Fwd Primer A	GGCCTAACTGGCCGGTACCTG	21	300 bp Amplicon Segment A	GGCCTAACTGGCCGGTACCTGAGCTCGCTAGCCTCGAGGATATCAAGATCTGGCCTCGGCGGCCAAGCTTGGCAATCCGGTACTGTTGGTAAAGCCACCATGGAAGATGCCAAAAACATTAAGAAGGGCCCAGCGCCATTCTACCCACTC
300 bp Rev Primer A	CCCAGTAGGCGATGTCGCCGCTGTGCAGGAGTGGGTAGAATGGCGCTGGGC	51
300 bp Fwd Primer B	CTGCACAGCGGCGACATCGC	20	300 bp Amplicon Segment B	CTGCACAGCGGCGACATCGCCTACTGGGACGAGGACGAGCACTTCTTCATCGTGGACCGGCTGAAGAGCCTGATCAAATACAAGGGCTACCAGGTAGCCCCAGCCGAACTGGAGAGCATCCTGCTGCAACACCCCAACATCTTCGACGCC
300 bp Rev Primer B	GGCGTCGAAGATGTTGGGGTG	21
500 bp Fwd Primer A	GGCCTAACTGGCCGGTACCTG	21	500 bp Amplicon Segment A	GGCCTAACTGGCCGGTACCTGAGCTCGCTAGCCTCGAGGATATCAAGATCTGGCCTCGGCGGCCAAGCTTGGCAATCCGGTACTGTTGGTAAAGCCACCATGGAAGATGCCAAAAACATTAAGAAGGGCCCAGCGCCATTCTACCCACTCGAAGACGGGACCGCCGGCGAGCAGCTGCACAAAGCCATGAAGCGCTACGCCCTGGTGCCCGGCACCATCGCCTTTACCGACGCACATATCGAGGTGGACA
500 bp Rev Primer A	GGACGCACAGCTCGCCGCGCTGGTTCTGTCCACCTCGATATGTGCGTCGGTAAAGG	56
500 bp Fwd Primer B	GAACCAGCGCGGCGAGCTGTG	21	500 bp Amplicon Segment B	GAACCAGCGCGGCGAGCTGTGCGTCCGTGGCCCCATGATCATGAGCGGCTACGTTAACAACCCCGAGGCTACAAACGCTCTCATCGACAAGGACGGCTGGCTGCACAGCGGCGACATCGCCTACTGGGACGAGGACGAGCACTTCTTCATCGTGGACCGGCTGAAGAGCCTGATCAAATACAAGGGCTACCAGGTAGCCCCAGCCGAACTGGAGAGCATCCTGCTGCAACACCCCAACATCTTCGACGCC
500 bp Rev Primer B	GGCGTCGAAGATGTTGGGGTG	21
800 bp Fwd Primer A	GGCCTAACTGGCCGGTACCTG	21	800 bp Segment A	GGCCTAACTGGCCGGTACCTGAGCTCGCTAGCCTCGAGGATATCAAGATCTGGCCTCGGCGGCCAAGCTTGGCAATCCGGTACTGTTGGTAAAGCCACCATGGAAGATGCCAAAAACATTAAGAAGGGCCCAGCGCCATTCTACCCACTCGAAGACGGGACCGCCGGCGAGCAGCTGCACAAAGCCATGAAGCGCTACGCCCTGGTGCCCGGCACCATCGCCTTTACCGACGCACATATCGAGGTGGACATTACCTACGCCGAGTACTTCGAGATGAGCGTTCGGCTGGCAGAAGCTATGAAGCGCTATGGGCTGAATACAAACCATCGGATCGTGGTGTGCAGCGAGAATAGCTTGCAGTTCTTCATGCCCGTGTTGGGTGCCCTGTTCATCGGTGTGG
800 bp Rev Primer A	GTCAGGCCGTAGCCCTGGCGGATGCCTCCACACCGATGAACAGGGCAC	48
800 bp Fwd Primer B	AGGCATCCGCCAGGGCTACGG	21	800 bp Segment B	AGGCATCCGCCAGGGCTACGGCCTGACAGAAACAACCAGCGCCATTCTGATCACCCCCGAAGGGGACGACAAGCCTGGCGCAGTAGGCAAGGTGGTGCCCTTCTTCGAGGCTAAGGTGGTGGACTTGGACACCGGTAAGACACTGGGTGTGAACCAGCGCGGCGAGCTGTGCGTCCGTGGCCCCATGATCATGAGCGGCTACGTTAACAACCCCGAGGCTACAAACGCTCTCATCGACAAGGACGGCTGGCTGCACAGCGGCGACATCGCCTACTGGGACGAGGACGAGCACTTCTTCATCGTGGACCGGCTGAAGAGCCTGATCAAATACAAGGGCTACCAGGTAGCCCCAGCCGAACTGGAGAGCATCCTGCTGCAACACCCCAACATCTTCGACGCC
800 bp Rev Primer B	GGCGTCGAAGATGTTGGGGTG	21
1000 bp Fwd Primer A	GGCCTAACTGGCCGGTACCTG	21	1000 bp Amplicon Segment A	GGCCTAACTGGCCGGTACCTGAGCTCGCTAGCCTCGAGGATATCAAGATCTGGCCTCGGCGGCCAAGCTTGGCAATCCGGTACTGTTGGTAAAGCCACCATGGAAGATGCCAAAAACATTAAGAAGGGCCCAGCGCCATTCTACCCACTCGAAGACGGGACCGCCGGCGAGCAGCTGCACAAAGCCATGAAGCGCTACGCCCTGGTGCCCGGCACCATCGCCTTTACCGACGCACATATCGAGGTGGACATTACCTACGCCGAGTACTTCGAGATGAGCGTTCGGCTGGCAGAAGCTATGAAGCGCTATGGGCTGAATACAAACCATCGGATCGTGGTGTGCAGCGAGAATAGCTTGCAGTTCTTCATGCCCGTGTTGGGTGCCCTGTTCATCGGTGTG…
1000 bp Rev Primer A	CAAGTTGCTTAGGTCGTACTTGTCGATGCAGCCCTTTCTTGCTCACG	47
1000 bp Fwd Primer B	TCGACAAGTACGACCTAAGCAAC	23	1000 bp Amplicon Segment B	TCGACAAGTACGACCTAAGCAACTTGCACGAGATCGCCAGCGGCGGGGCGCCGCTCAGCAAGGAGGTAGGTGAGGCCGTGGCCAAACGCTTCCACCTACCAGGCATCCGCCAGGGCTACGGCCTGACAGAAACAACCAGCGCCATTCTGATCACCCCCGAAGGGGACGACAAGCCTGGCGCAGTAGGCAAGGTGGTGCCCTTCTTCGAGGCTAAGGTGGTGGACTTGGACACCGGTAAGACACTGGGTGTGAACCAGCGCGGCGAGCTGTGCGTCCGTGGCCCCATGATCATGAGCGGCTACGTTAACAACCCCGAGGCTACAAACGCTCTCATCGACAAGGACGGCTGGCTGCACAGCGGCGACATCGCCTACTGGGACGAGGACGAGCACTTCTTCA…
1000 bp Rev Primer B	GGCGTCGAAGATGTTGGGGTG	21
1500 bp Fwd Primer	GGCCTAACTGGCCGGTACCTG	21	1500 bp Amplicon	GGCCTAACTGGCCGGTACCTGAGCTCGCTAGCCTCGAGGATATCAAGATCTGGCCTCGGCGGCCAAGCTTGGCAATCCGGTACTGTTGGTAAAGCCACCATGGAAGATGCCAAAAACATTAAGAAGGGCCCAGCGCCATTCTACCCACTCGAAGACGGGACCGCCGGCGAGCAGCTGCACAAAGCCATGAAGCGCTACGCCCTGGTGCCCGGCACCATCGCCTTTACCGACGCACATATCGAGGTGGACATTACCTACGCCGAGTACTTCGAGATGAGCGTTCGGCTGGCAGAAGCTATGAAGCGCTATGGGCTGAATACAAACCATCGGATCGTGGTGTGCAGCGAGAATAGCTTGCAGTTCTTCATGCCCGTGTTGGGTGCCCTGTTCATCGGTGTG…
1500 bp Rev Primer	GGCGTCGAAGATGTTGGGGTG	21
